# Supplementary material for: Tuberculosis in post-contact Native Americans of Brazil: Paleopathological and paleogenetic evidence from the Tenetehara-Guajajara
Source: PLoS One. 2018 Sep 5;13(9):e0202394. doi: 10.1371/journal.pone.0202394 (PMC6124704; doi:10.1371/journal.pone.0202394)
Supplement: S1 Table — (XLSX) [file pone.0202394.s001.xlsx]

## Sheet: DNA concentrations
DNA concentrations from aDNA extratcts without pretreatment and post treatment with RP and WGA
Sample	Extract aDNA (ng/µl)	A260/280	RP (ng/µl)	A260/2802	WGA (ng/µl)	A260/2803
SABMN00699	15	1.88	750	1.89	446.8	1.84
SABMN00700	7.9	1.87	395	1.88	444.9	1.88
SABMN00701	16.8	1.85	840	1.9	469.4	1.93
SABMN00702	13.1	1.93	545.8	1.85	482.8	1.83
SABMN00703	16.2	1.86	891	1.89	408.1	1.87
SABMN00704	14	1.81	770	1.89	474.2	1.84
SABMN00705	16.7	1.95	835	1.84	473.3	1.87
SABMN00706	9.5	1.99	522.5	1.88	451.9	1.81
SABMN00707	20.7	1.82	1035	1.85	467.4	1.85
SABMN00709	16.2	1.96	880	1.91	373.4	1.84
SABMN00710	20.5	1.86	940	1.85	484.5	1.87
SABMN00711	10.2	1.81	510	1.94	420.3	1.82
SABMN00713	11.7	1.85	643.5	1.92	328.9	1.83
SABMN00714	38.9	1.93	2139.5	1.89	490.5	1.89
SABMN00715	8.1	1.89	445.5	1.83	351.3	1.85
SABMN00717	10.6	1.83	550	1.85	477.3	1.89
SABMN00718	12	1.81	660	1.88	468.1	1.86

## Sheet: Extract type - mtDNA 
Extract type used to detection of mtDNA ancestry results
Sample	Extract aDNA	RP	WGA	HVS-I	Haplogroup
SABMN00699		*		-
SABMN00700		*		-
SABMN00701	*		*	+	C1
SABMN00702			*	-
SABMN00703	*			+	A
SABMN00704		*		+	C1
SABMN00705	*			-
SABMN00706			*	-
SABMN00707			*	-
SABMN00709			*	-
SABMN00710		*		-
SABMN00711		*		-
SABMN00713			*	-
SABMN00714			*	-
SABMN00715	*			-
SABMN00717		*		-
SABMN00718			*	-
* Extract type used

## Sheet: Extract type - MTC
PCR results to MTC detection and extract type used
	PCR results						Extract type used
	IS6110	IS1081	oxyR	katG	mtp40	pncA
Sample							Extract DNA	RP	WGA
SABMN00699	-	-	-	-	-	-
SABMN00700	-	-	+	-	+	+			*
SABMN00701	-	-	-	+	+	+	*
SABMN00702	-	-	+	-	+	+		*
SABMN00703	-	-	-	-	+	+			*
SABMN00704	-	-	-	-	+	+	*
SABMN00705	-	-	-	-	-	-
SABMN00706	-	-	-	-	-	-
SABMN00707	-	-	-	-	-	-
SABMN00709	-	-	-	+	-	-		*
SABMN00710	-	-	-	+	-	-			*
SABMN00711	-	-	+	-	+	-	*
SABMN00713	-	-	-	-	-	-
SABMN00714	-	-	-	-	-	-
SABMN00715	-	-	-	-	+	+	*
SABMN00717	-	-	+	-	+	+		*
SABMN00718	-	-	-	-	+	-			*
* Extracted type used
